# Supplementary material for: Involvement of Netrin/Unc-5 Interaction in Ciliary Beating and in Pattern Formation of the Ciliary Band-Associated Strand (CBAS) in the Sea Urchin, Hemicentrotus pulcherrimus
Source: Int J Mol Sci. 2020 Sep 9;21(18):6587. doi: 10.3390/ijms21186587 (PMC7555569; doi:10.3390/ijms21186587)
Supplement: Supplementary file 1 [file ijms-21-06587-s001.zip]

Archive with 7 entries (6 files):
- ijms-914026 - supplementary materials/
- ijms-914026 - supplementary materials/Fig. S1B.1.  .mov
- ijms-914026 - supplementary materials/Fig. S1C.2..mov
- ijms-914026 - supplementary materials/Fig. S1G .mov
- ijms-914026 - supplementary materials/Fig. S2B.mov
- ijms-914026 - supplementary materials/Fig. S5K.mov
- ijms-914026 - supplementary materials/Fig. S8D.mov
